# Supplementary material for: A Novel Genetic Sexing Strain of Anastrepha ludens for Cost-Effective Sterile Insect Technique Applications: Improved Genetic Stability and Rearing Efficiency
Source: Insects. 2021 May 27;12(6):499. doi: 10.3390/insects12060499 (PMC8228190; doi:10.3390/insects12060499)
Supplement: Supplementary file 1 [file insects-12-00499-s001.zip]

Archive with 1 entries (1 files):
- insects-1144597-supplementary.xlsx
