# Supplementary material for: A Novel Genetic Sexing Strain of Anastrepha ludens for Cost-Effective Sterile Insect Technique Applications: Improved Genetic Stability and Rearing Efficiency
Source: Insects. 2021 May 27;12(6):499. doi: 10.3390/insects12060499 (PMC8228190; doi:10.3390/insects12060499)
Supplement: Supplementary file 1 [file insects-12-00499-s001.zip › insects-1144597-supplementary.xlsx]

## Sheet: TABLE 1
		FAMILY	NUMBER OF EGGS	RECOVERY PUPAE	EGG TO PUPAE RATE	Recominants ♀ in brown pupae	Recominants ♂ en black pupae
	N
	1	9	1000	185	0.185	2.27273	0
	2	9	1000	277	0.277	0.694444	0
	3	9	1000	325	0.325	0.75188	0
	4	9	1000	325	0.325	4.79452	3.5461
	5	9	1000	185	0.185	17.4419	8.33333
	6	9	1000	277	0.277	21.6783	3.19149
	7	9	1000	440	0.44	0	0
	8	9	1000	390	0.39	0	0.606061
	9	9	1000	295	0.295	0	0.833333
	10	9	1000	197	0.197	0	0
	11	9	1000	375	0.375	0	0
	12	9	1000	186	0.186	0	0
	13	9	1000	215	0.215	0	0
	14	9	1000	273	0.273	0	0
	15	9	1000	319	0.319	0	0		NOTE:
	16	9	1000	341	0.341	0	0		Family 1 = Wild
	17	9	1000	366	0.366	0	0		Family 7 = Tap7
	1	10	1000	379	0.379	0	0
	2	10	1000	283	0.383	0	0
	3	10	1000	284	0.384	0	0
	4	10	1000	511	0.511	0	0
	5	10	1000	283	0.39	0	0
	6	10	1000	284	0.284	0	0
	7	10	1000	462	0.462	0	0
	8	10	1000	466	0.466	0	0
	9	10	1000	453	0.453	0	0
	10	10	1000	439	0.439	0	0
	11	10	1000	480	0.48	0	0
	12	10	1000	215	0.315	0	0
	13	10	1000	298	0.298	0	0
	14	10	1000	468	0.468	0	0
	15	10	1000	414	0.414	0	0
	16	10	1000	370	0.37	0	0
	17	10	1000	389	0.389	0	0
	1	45	1000	292	0.292	0	0
	2	45	1000	247	0.247	0	0
	3	45	1000	264	0.264	0	0
	4	45	1000	360	0.36	0	0
	5	45	1000	229	0.229	0.8	0
	6	45	1000	364	0.364	3.0303	0
	7	45	1000	378	0.378	0	0
	8	45	1000	428	0.428	0	0
	9	45	1000	368	0.368	0	0
	10	45	1000	300	0.3	0	0
	11	45	1000	421	0.421	0	0
	12	45	1000	366	0.366	0	0
	13	45	1000	345	0.345	0	0
	14	45	1000	361	0.361	0	0
	1	48	1000	261	0.261	0	0
	2	48	1000	305	0.305	0	0
	3	48	1000	237	0.237	0	0
	4	48	1000	426	0.426	16.0804	19.3182
	5	48	1000	261	0.261	8.33333	23.4783
	6	48	1000	305	0.305	7.40741	17.0213
	1	66	1000	225	0.225	0	0
	2	66	1000	260	0.26	0	0
	3	66	1000	262	0.262	0	0
	4	66	1000	362	0.362	0	0
	5	66	1000	225	0.225	0	0
	6	66	1000	260	0.26	0	0
	7	66	1000	410	0.41	0	0
	8	66	1000	356	0.356	0	0
	9	66	1000	403	0.403	0	0
	10	66	1000	355	0.355	0	0
	11	66	1000	361	0.361	0	0
	12	66	1000	243	0.243	0	0
	13	66	1000	190	0.19	0	0
	14	66	1000	263	0.263	0	0
	15	66	1000	342	0.342	0	0
	16	66	1000	335	0.335	0	0
	17	66	1000	355	0.355	0	0
	1	87	1000	322	0.322	0	0
	2	87	1000	303	0.303	0	0
	3	87	1000	298	0.298	0	0
	4	87	1000	320	0.32	0	0
	5	87	1000	322	0.322	0	0
	6	87	1000	283	0.283	0	0
	7	87	1000	400	0.4	0	0
	8	87	1000	390	0.39	0	0
	9	87	1000	385	0.385	0	0
	10	87	1000	420	0.42	0	0
	11	87	1000	368	0.368	0	0
	12	87	1000	367	0.367	0	0
	13	87	1000	239	0.239	0	0
	14	87	1000	353	0.353	0	0
	15	87	1000	374	0.374	0	0
	16	87	1000	377	0.377	0	0
	17	87	1000	340	0.34	0	0
	1	103	1000	208	0.208	0	0
	2	103	1000	185	0.185	0	0
	3	103	1000	229	0.229	0	0
	4	103	1000	421	0.421	0	0
	5	103	1000	208	0.208	0	0
	6	103	1000	185	0.185	0	0
	7	103	1000	429	0.429	0	0
	8	103	1000	397	0.397	0	0
	9	103	1000	402	0.402	0	0
	10	103	1000	380	0.38	0	0
	11	103	1000	446	0.446	0	0
	12	103	1000	255	0.255	0	0
	13	103	1000	165	0.165	0	0
	14	103	1000	377	0.377	0	0
	15	103	1000	392	0.392	0	0
	16	103	1000	356	0.356	0	0
	17	103	1000	363	0.363	0	0
	1	109	1000	271	0.271	0	0
	2	109	1000	185	0.185	0	0
	3	109	1000	283	0.283	0	0
	4	109	1000	305	0.305	2.32558	0.775194
	5	109	1000	166	0.166	1.23457	1.42857
	6	109	1000	240	0.24	0	0
	7	109	1000	412	0.412	0.526316	1.13636
	8	109	1000	346	0.346	0.694444	0
	9	109	1000	378	0.378	0	0
	10	109	1000	364	0.364	0	0
	11	109	1000	378	0.378	0	0
	12	109	1000	236	0.236	0	0
	13	109	1000	230	0.23	0	0
	14	109	1000	374	0.374	0	0
	15	109	1000	378	0.378	0	0
	16	109	1000	369	0.369	0	0
	17	109	1000	374	0.374	0	0
	1	116	1000	257	0.257	0	0
	2	116	1000	261	0.261	0	0
	3	116	1000	281	0.281	0	0
	4	116	1000	355	0.355	0	0
	5	116	1000	257	0.257	0	0
	6	116	1000	261	0.261	0	0
	7	116	1000	415	0.415	0	0
	8	116	1000	396	0.396	0	0
	9	116	1000	406	0.406	0	0
	10	116	1000	339	0.339	0	0
	11	116	1000	361	0.361	0	0
	12	116	1000	339	0.339	0	0
	13	116	1000	250	0.25	0	0
	14	116	1000	309	0.309	0	0
	15	116	1000	332	0.332	0	0
	16	116	1000	365	0.365	0	0
	17	116	1000	318	0.318	0	0
	1	125	1000	231	0.231	0	0
	2	125	1000	286	0.286	0	0
	3	125	1000	300	0.3	0	0
	4	125	1000	342	0.342	0	0
	5	125	1000	243	0.243	0	0
	6	125	1000	295	0.295	0	0
	7	125	1000	467	0.467	0	0
	8	125	1000	380	0.38	0	0
	9	125	1000	456	0.456	0	0				SE
	10	125	1000	407	0.407	0	0			familia	Eficiencia huevo : pupa	Recominants ♀ in brown pupae	Recominants ♂ en black pupae
	11	125	1000	421	0.421	0	0			9	0.0190863	1.56935	0.532861
	12	125	1000	280	0.28	0	0			10	0.0159085	0	0
	13	125	1000	205	0.205	0	0			45	0.0164422	0.219575	0
	14	125	1000	338	0.338	0	0			48	0.0276483	2.67164	4.53793
	15	125	1000	359	0.359	0	0			66	0.0165373	0	0
	16	125	1000	320	0.32	0	0			87	0.0115008	0	0
	17	125	1000	294	0.294	0	0			103	0.0245365	0	0
	1	154	1000	287	0.287	0	0			109	0.0187428	0.152759	0.109759
	2	154	1000	290	0.29	0	0			116	0.0134511	0	0
	3	154	1000	250	0.25	0	0			125	0.0185251	0	0
	4	154	1000	342	0.342	0	0			154	0.0143477	0	0
	5	154	1000	342	0.342	0	0			197	0.0052578	1.39664	1.67655
	6	154	1000	318	0.318	0	0			Wild	0.0292417
	7	154	1000	391	0.391	0	0			(TBP7)	0.0151832	0.725328	0.201535
	8	154	1000	410	0.41	0	0
	9	154	1000	359	0.359	0	0
	10	154	1000	426	0.426	0	0
	11	154	1000	349	0.349	0	0
	12	154	1000	222	0.222	0	0
	13	154	1000	217	0.217	0	0
	14	154	1000	311	0.311	0	0
	15	154	1000	340	0.34	0	0
	16	154	1000	294	0.294	0	0
	17	154	1000	313	0.313	0	0
	1	197	1000	353	0.353	25.2632	17.6471
	2	197	1000	362	0.362	26.4706	21.9298
	3	197	1000	379	0.379	28.2828	18.0328
	4	197	1000	345	0.345	18.4211	28.7671
	5	197	1000	353	0.353	25.2632	23.0769
	6	197	1000	372	0.372	26.4706	23.7037
	1	Wild	1000	459	0.459
	2	Wild	1000	650	0.65
	3	Wild	1000	671	0.671
	4	Wild	1000	721	0.721
	5	Wild	1000	769	0.769
	6	Wild	1000	802	0.802
	7	Wild	1000	763	0.763
	8	Wild	1000	805	0.805
	9	Wild	1000	814	0.814
	10	Wild	1000	827	0.827
	11	Wild	1000	871	0.871
	12	Wild	1000	730	0.73
	13	Wild	1000	780	0.78
	1	(TBP7)	1000	234	0.234	5.94059	0
	2	(TBP7)	1000	224	0.224	6.31579	0
	3	(TBP7)	1000	239	0.239	5.94059	0
	4	(TBP7)	1000	326	0.326	3.87597	2.22222
	5	(TBP7)	1000	296	0.296	5.14706	1.08696
	6	(TBP7)	1000	281	0.281	5.42636	2.12766
	7	(TBP7)	1000	333	0.333	5.6962	1.44928
	8	(TBP7)	1000	419	0.419	6.09756	0.97561
	9	(TBP7)	1000	320	0.32	6.8323	1.62602
	10	(TBP7)	1000	371	0.371	0	0
	11	(TBP7)	1000	301	0.301	0	0
	12	(TBP7)	1000	396	0.396	0	0
	13	(TBP7)	1000	440	0.44	0	0
	14	(TBP7)	1000	273	0.273	0	0
	15	(TBP7)	1000	365	0.365	0	0
	16	(TBP7)	1000	324	0.324	0	0
	17	(TBP7)	1000	330	0.33	0	0

## Sheet: TABLE 2
			WITHOUT STRESS									WHIT STRESS
							%
			SMALL CAGE	Rep	DAY	CROSS	EGG HATCH
			1	1	1	1	92						% EGG HATCH		WHITOUT STRESS			WHIT STRESS
			1	1	2	1	94					CROSS			CROSS	EGGS/FEMALE/DAY		CROSS	EGGS/FEMALE/DAY
			1	1	3	1	83					1	88.7		1	52		1	16.6667
			1	1	4	1	81		CROOS 1 = GUA10 X GUA10			1	90.6		1	60.8		1	16.6667
			1	1	5	1	88					1	93.9		1	57.44		1	33.3333
			1	1	6	1	85		CROSS 2 = TAP7 X TAP7			1	88.2		1	65.12		1	46.6667
			1	1	7	1	84					1	88.2		1	54.32		1	33.3333
			1	2	1	1	90					1	82.1		1	55.2		1	43.3333
			1	2	2	1	91					1	81.4		1	59.08		1	31.3333
			1	2	3	1	88					1	80.1		1	67.64		1	26.6667
			1	2	4	1	83					1	79.6		1	59.12		1	36.6667
			1	2	5	1	85					1	82.6		1	48.64		1	34.6667
			1	2	6	1	93					2	73.5825		1	35.64		1	22.6667
			1	2	7	1	86					2	74.6696		1	23.04		1	25.3333
			1	3	1	1	93					2	72.6115		1	13.76		1	20
			1	3	2	1	88					2	73.4523		1	13.16		1	20
			1	3	3	1	92					2	69.5652		1	16		2	11.3333
			1	3	4	1	75					2	68.0905		1	50		2	16
			1	3	5	1	86					2	69.4934		1	59.2		2	24.6667
			1	3	6	1	88					2	65.1436		1	65.76		2	20
			1	3	7	1	84					2	69.4		1	61.92		2	23.3333
			2	1	1	1	88								1	59.92		2	32
			2	1	2	1	91								1	59.08		2	34.6667
			2	1	3	1	89								1	52.84		2	29.3333
			2	1	4	1	82								1	56.56		2	28.6667
			2	1	5	1	91								1	57.16		2	20
			2	1	6	1	90								1	49.76		2	20
			2	1	7	1	85								1	36.64		2	13.3333
			2	2	1	1	93								1	27.52
			2	2	2	1	89								1	24.44
			2	2	3	1	94								1	23.36
			2	2	4	1	78								1	37.6
			2	2	5	1	89								1	56.84
			2	2	6	1	82								1	60.48
			2	2	7	1	84								1	59.04
			2	3	1	1	93								1	57.6
			2	3	2	1	94								1	64.32
			2	3	3	1	91								1	58.12
			2	3	4	1	77								1	60.84
			2	3	5	1	94								1	53.16
			2	3	6	1	86								1	64.76
			2	3	7	1	81								1	56.84
			3	1	1	1	96								1	45.44
			3	1	2	1	86								1	32.64
			3	1	3	1	92								1	28.2
			3	1	4	1	78								1	23.68
			3	1	5	1	95								1	25.6
			3	1	6	1	93								1	53.92
			3	1	7	1	84								1	57.76
			3	2	1	1	95								1	56.48
			3	2	2	1	89								1	65.16
			3	2	3	1	89								1	52.92
			3	2	4	1	74								1	46.4
			3	2	5	1	96								1	51.16
			3	2	6	1	94								1	53
			3	2	7	1	88								1	56
			3	3	1	1	91								1	44.84
			3	3	2	1	90								1	36.04
			3	3	3	1	91								1	32.24
			3	3	4	1	77								1	31.28
			3	3	5	1	95								1	28.8
			3	3	6	1	85								1	26.24
			3	3	7	1	86								1	56.84
			4	1	1	1	94								1	63.04
			4	1	2	1	79								1	63.84
			4	1	3	1	86								1	53.92
			4	1	4	1	76								1	60.56
			4	1	5	1	78								1	71.68
			4	1	6	1	83								1	64.64
			4	1	7	1	85								1	69.72
			4	2	1	1	88								1	67.48
			4	2	2	1	86								1	52.44
			4	2	3	1	90								1	48.6
			4	2	4	1	72								1	46.92
			4	2	5	1	87								1	48.44
			4	2	6	1	78								1	40.36
			4	2	7	1	80								1	61.44
			4	3	1	1	89								1	53.92
			4	3	2	1	90								1	60.256
			4	3	3	1	91								1	60.512
			4	3	4	1	65								1	60.744
			4	3	5	1	91								1	58.408
			4	3	6	1	88								1	58.096
			4	3	7	1	87								1	57.712
			5	1	1	1	95								1	60.016
			5	1	2	1	94								1	60.904
			5	1	3	1	92								1	50.504
			5	1	4	1	76								1	40.472
			5	1	5	1	91								1	32.472
			5	1	6	1	81								1	29.224
			5	1	7	1	76								1	25.872
			5	2	1	1	88								1	33.376
			5	2	2	1	93								2	11.04
			5	2	3	1	94								2	15.28
			5	2	4	1	85								2	31.04
			5	2	5	1	88								2	31.24
			5	2	6	1	76								2	36.8
			5	2	7	1	80								2	29.24
			5	3	1	1	96								2	27.04
			5	3	2	1	95								2	21
			5	3	3	1	92								2	21.52
			5	3	4	1	85								2	20.44
			5	3	5	1	90								2	5.2
			5	3	6	1	80								2	28
			5	3	7	1	83								2	35.48
			1	1	1	2	64								2	31.84
			1	1	2	2	73								2	39.4
			1	1	3	2	75								2	33.64
			1	1	4	2	75								2	29.96
			1	2	1	2	78								2	30.44
			1	2	2	2	78								2	27.36
			1	2	3	2	79								2	23.24
			1	2	4	2	89								2	18.64
			1	3	1	2	78								2	16.08
			1	3	2	2	73								2	15.92
			1	3	3	2	79								2	19.84
			1	3	4	2	79								2	1.32
			2	1	1	2	82								2	17.88
			2	1	2	2	80								2	36.32
			2	1	3	2	74								2	45.72
			2	1	4	2	67								2	36.32
			2	1	5	2	80								2	43.2
			2	1	6	2	70								2	34.64
			2	1	7	2	71								2	30.48
			2	2	1	2	91								2	33.64
			2	2	2	2	76								2	28.64
			2	2	3	2	79								2	20.64
			2	2	4	2	61								2	20.76
			2	2	5	2	78								2	24
			2	2	6	2	64								2	20.6
			2	2	7	2	67								2	33.6
			2	3	1	2	100								2	6.56
			2	3	2	2	76								2	14.64
			2	3	3	2	84								2	25.12
			2	3	4	2	72								2	42.88
			2	3	5	2	85								2	30.64
			2	3	6	2	66								2	36.32
			2	3	7	2	73								2	32.36
			3	1	1	2	81								2	30.04
			3	1	2	2	79								2	34.6
			3	1	3	2	84								2	29.76
			3	1	4	2	61								2	25.88
			3	1	5	2	79								2	20.08
			3	1	6	2	76								2	15.88
			3	1	7	2	74								2	11.2
			3	2	1	2	76								2	20
			3	2	2	2	76								2	1.36
			3	2	3	2	82								2	7.76
			3	2	4	2	57								2	38.12
			3	2	5	2	77								2	35.52
			3	2	6	2	58								2	40.04
			3	2	7	2	65								2	45.6
			3	3	1	2	74								2	36.64
			3	3	2	2	74								2	31.16
			3	3	3	2	82								2	32.04
			3	3	4	2	62								2	26.8
			3	3	5	2	72								2	24
			3	3	6	2	71								2	25.16
			3	3	7	2	76								2	28.64
			4	1	1	2	77								2	25.4
			4	1	2	2	65								2	19.2
			4	1	3	2	72								2	2
			4	1	4	2	65								2	11.3333
			4	1	5	2	83								2	16
			4	1	6	2	75								2	24.6667
			4	1	7	2	76								2	20
			4	2	1	2	72								2	23.3333
			4	2	2	2	60								2	32
			4	2	3	2	83								2	34.6667
			4	2	4	2	66								2	29.3333
			4	2	5	2	82								2	28.6667
			4	2	6	2	64								2	20
			4	2	7	2	69								2	20
			4	3	1	2	74								2	13.3333
			4	3	2	2	63
			4	3	3	2	79
			4	3	4	2	64
			4	3	5	2	82
			4	3	6	2	85
			4	3	7	2	80
			5	1	1	2	76
			5	1	2	2	76
			5	1	3	2	79
			5	1	4	2	55
			5	1	5	2	81
			5	1	6	2	80
			5	1	7	2	78
			5	2	1	2	76
			5	2	2	2	69
			5	2	3	2	81
			5	2	4	2	60
			5	2	5	2	83
			5	2	6	2	72
			5	2	7	2	75
			5	3	1	2	100
			5	3	2	2	77
			5	3	3	2	76
			5	3	4	2	61
			5	3	5	2	76
			5	3	6	2	74
			5	3	7	2	76

## Sheet: TABLE 3 
		DATAS FOR MEDIUM SCALE										DATAS FOR LARGE SCALE
													STRAIN	EGG TO PUPAE CONVERSION				STRAIN	LARVAL RECOVERY	MILLIONS OF PUPAE/TON OF LARVAL DIET
			STRAIN	LARVAL RECOVERY			STRAIN	MILLIONS OF PUPAE/TON OF LARVAL DIET										TAP7	0.0842491	2.1064
			GUA10	0.18			TAP7	1.39434					TAP7	0.165958				TAP7	0.108173	2.70454
			GUA10	0.18			TAP7	2					TAP7	0.213085				TAP7	0.0200669	0.501712
			GUA10	0.17			TAP7	2.85737					TAP7	0.0370583				TAP7	0.123226	3.0809
			GUA10	0.1625			TAP7	2.00016					TAP7	0.242738				TAP7	0.02442	0.610549
			GUA10	0.183333			TAP7	2.1953					TAP7	0.0481039				TAP7	0.0580552	1.45149
			GUA10	0.193333			TAP7	1.69244					TAP7	0.107213				TAP7	0.0480769	1.20202
			GUA10	0.193333			TAP7	2.41483					TAP7	0.0887855				TAP7	0.134168	3.35447
			GUA10	0.18			TAP7	1.76988					TAP7	0.247774				TAP7	0.155925	3.89844
			GUA10	0.176667			TAP7	1.15089					TAP7	0.287953				TAP7	0.0927198	2.31818
			GUA10	0.18			TAP7	3.25026					TAP7	0.171229				TAP7	0.112676	2.81713
			GUA10	0.183333			TAP7	3.25026					TAP7	0.208083				TAP7	0.114431	2.861
			GUA10	0.192			TAP7	3.00024					TAP7	0.211324				TAP7	0.103276	2.58212
			GUA10	0.208			TAP7	2.75022					TAP7	0.179505				TAP7	0.13986	3.49678
			GUA10	0.192			TAP7	3.7503					TAP7	0.243092				TAP7	0.13986	3.49678
			GUA10	0.184			TAP7	2.08972					TAP7	0.243092				TAP7	0.072028	1.80084
			GUA10	0.15			TAP7	1.45466					TAP7	0.125192				TAP7	0.115122	2.87827
			GUA10	0.15			TAP7	2.12783					TAP7	0.200094				TAP7	0.0457875	1.14478
			GUA10	0.15			TAP7	3.25026					TAP7	0.0795837				TAP7	0.0286078	0.715251
			GUA10	0.184			TAP7	3.25026					TAP7	0.0497233				TAP7	0.0442723	1.1069
			GUA10	0.18			TAP7	3.00024					TAP7	0.0769499				TAP7	0.0853182	2.13313
			GUA10	0.2			TAP7	2.75022					TAP7	0.148292				TAP7	0.0880661	2.20183
			GUA10	0.2			TAP7	3.7503					TAP7	0.153068				TAP7	0.113832	2.84604
			GUA10	0.2			TAP7	1.96737					TAP7	0.197853				TAP7	0.124434	3.11111
			GUA10	0.2			TAP7	3.01					TAP7	0.21628				TAP7	0.115219	2.8807
			GUA10	0.18			TAP7	2.40526					TAP7	0.200263				TAP7	0.135826	3.39591
			GUA10	0.17			TAP7	4.04288					TAP7	0.23608				TAP7	0.0121154	0.302909
			GUA10	0.2			TAP7	2.19798					TAP7	0.0210578				TAP7	0.153185	3.82994
			GUA10	0.2			TAP7	2.00016					TAP7	0.266252				TAP7	0.123474	3.08709
			GUA10	0.2			TAP7	2.20018					TAP7	0.214611				TAP7	0.140885	3.5224
			GUA10	0.2			TAP7	3.02656					TAP7	0.244873				TAP7	0.136388	3.40998
			TAP 7	0.13			TAP7	4.65946					TAP7	0.237058				TAP7	0.105311	2.63299
			TAP 7	0.13			TAP7	2.59636					TAP7	0.183042				TAP7	0.0758547	1.89652
			TAP 7	0.12			TAP7	3.20859					TAP7	0.131844				TAP7	0.0972591	2.43167
			TAP 7	0.11			TAP7	2.20851					TAP7	0.169047				TAP7	0.0118896	0.297263
			TAP 7	0.15			TAP7	3.19174					TAP7	0.0206653				TAP7	0.0904977	2.26262
			FAMILY	EGG TO PUPAE			TAP7	2.15926					TAP7	0.152801				TAP7	0.0984903	2.46245
			TAP7	0.0932047			TAP7	3.19613					TAP7	0.171187				TAP7	0.100914	2.52305
			TAP7	0.24			TAP7	3.25026					TAP7	0.175399				TAP7	0.0807545	2.01902
			TAP7	0.191001			TAP7	3.25026					TAP7	0.14036				TAP7	0.128205	3.20538
			TAP7	0.133701			TAP7	3.00024					TAP7	0.222834				TAP7	0.137363	3.43434
			TAP7	0.146744			TAP7	2.75022					TAP7	0.238751				TAP7	0.171345	4.28397
			TAP7	0.113131			TAP7	3.7503					TAP7	0.297816				TAP7	0.16632	4.15834
			TAP7	0.161419			TAP7	3.25026					TAP7	0.289082				TAP7	0.17866	4.46686
			TAP7	0.118307			TAP7	3.00024					TAP7	0.31053				TAP7	0.14057	3.51453
			TAP7	0.0769309			TAP7	2.75022					TAP7	0.244326				TAP7	0.135216	3.38068
			TAP7	0.0597848			TAP7	3.7503					TAP7	0.23502				TAP7	0.115385	2.88485
			TAP7	0.141095			TAP7	1.98941					TAP7	0.200551				TAP7	0.173895	4.34773
			TAP7	0.0914192			TAP7	3.27299					TAP7	0.302249				TAP7	0.0651621	1.62918
			TAP7	0.106823			TAP7	2.41955					TAP7	0.113259				TAP7	0.108605	2.71533
			TAP7	0.101906			TAP7	3.01					TAP7	0.168896				TAP7	0.0459866	1.14976
			TAP7	0.139687			TAP7	3					TAP7	0.0696823				TAP7	0.164773	4.11965
			TAP7	0.0972368			TAP7	4.00032					TAP7	0.286393				TAP7	0.101724	2.54331
			TAP7	0.142235			TAP7	3					TAP7	0.193918				TAP7	0.0746269	1.86582
			TAP7	0.113645			TAP7	2.76851					TAP7	0.142262				TAP7	0.066313	1.65796
			TAP7	0.127334			TAP7	3.05126					TAP7	0.135131				TAP7	0.0851996	2.13016
			TAP7	0.100275			TAP7	2.04668					TAP7	0.173618				TAP7	0.0278707	0.696823
			TAP7	0.117205			TAP7	4.85333					TAP7	0.0567943				TAP7	0.104588	2.61492
			TAP7	0.142816			TAP7	3.37865					TAP7	0.187294				TAP7	0.101597	2.54012
			TAP7	0.131509			TAP7	2.30788					TAP7	0.20013				TAP7	0.16632	4.15834
			TAP7	0.24			TAP7	2.46595					TAP7	0.338924				TAP7	0.0897436	2.24377
			TAP7	0.160779			TAP7	2.98804					TAP7	0.176782				TAP7	0.104215	2.60559
			TAP7	0.270246			TAP7	3.3336					TAP7	0.212368				TAP7	0.144071	3.60205
			TAP7	0.146924			TAP7	3.3336					TAP7	0.293584				TAP7	0.121099	3.02771
			TAP7	0.133701			TAP7	2.5002					TAP7	0.246773				TAP7	0.0862069	2.15534
			TAP7	0.147071			TAP7	3.57171					TAP7	0.175671				TAP7	0.0984163	2.4606
			TAP7	0.20231			TAP7	2.5002					TAP7	0.200551				TAP7	0.148762	3.71936
			TAP7	0.311461			GUA10	4.50036					TAP7	0.303145				TAP7	0.142749	3.569
			TAP7	0.173554			GUA10	4.50036					TAP7	0.290891				TAP7	0.12302	3.07576
			TAP7	0.214478			GUA10	4.25034					TAP7	0.279614				TAP7	0.122161	3.05427
			TAP7	0.147628			GUA10	4.06283					TAP7	0.248938				TAP7	0.0608974	1.52256
			TAP7	0.213352			GUA10	4.5837					TAP7	0.124096				TAP7	0.147859	3.69678
			TAP7	0.144336			GUA10	4.83372					TAP7	0.301305				TAP7	0.116726	2.91839
			TAP7	0.213645			GUA10	4.83372					TAP7	0.237863				TAP7	0.143994	3.60014
			TAP7	0.176015			GUA10	4.50036					TAP7	0.293428				TAP7	0.134299	3.35773
			TAP7	0.140051			GUA10	4.41702					TAP7	0.273671				TAP7	0.159313	3.98314
			TAP7	0.127692			GUA10	4.50036					TAP7	0.294209				TAP7	0.173189	4.33008
			TAP7	0.173902			GUA10	4.5837					TAP7	0.352922				TAP7	0.182952	4.57417
			TAP7	0.00961615			GUA10	4.80038					TAP7	0.372816				TAP7	0.185529	4.6386
			TAP7	0.194266			GUA10	5.20042					TAP7	0.378068				TAP7	0.155623	3.89088
			TAP7	0.149949			GUA10	4.80038					TAP7	0.317125				TAP7	0.15019	3.75506
			TAP7	0.116559			GUA10	4.60037					TAP7	0.306055				TAP7	0.152644	3.81641
			TAP7	0.093305			GUA10	3.7503					TAP7	0.300687				TAP7	0.155277	3.88224
			TAP7	0.15591			GUA10	3.7503					TAP7	0.296007				GUA10	0.13	3.25026
			TAP7	0.256504			GUA10	3.7503					GUA10	0.28				GUA10	0.126923	3.17333
			TAP7	0.18962			GUA10	4.60037					GUA10	0.25002				GUA10	0.135156	3.37917
			TAP7	0.24			GUA10	4.50036					GUA10	0.228204				GUA10	0.13059	3.26502
			TAP7	0.24			GUA10	5.0004					GUA10	0.266114				GUA10	0.144767	3.61946
			TAP7	0.293279			GUA10	5.0004					GUA10	0.295003				GUA10	0.167953	4.19916
			TAP7	0.24			GUA10	5.0004					GUA10	0.300766				GUA10	0.131585	3.28988
			TAP7	0.216968			GUA10	5.0004					GUA10	0.26814				GUA10	0.135971	3.39954
			TAP7	0.231156			GUA10	4.50036					GUA10	0.277078				GUA10	0.127078	3.17721
			TAP7	0.155051			GUA10	4.25034					GUA10	0.258957				GUA10	0.118942	2.97378
			TAP7	0.24			GUA10	5.0004					GUA10	0.242377				GUA10	0.155495	3.88767
			TAP7	0.26943			GUA10	5.0004					GUA10	0.306302				GUA10	0.151376	3.78471
			TAP7	0.180868			GUA10	5.0004					GUA10	0.298189				GUA10	0.141488	3.53747
			TAP7	0.193256			GUA10	5.0004					GUA10	0.288321				GUA10	0.153326	3.83347
			TAP7	0.234173			GUA10	3.4393					GUA10	0.302031				GUA10	0.147837	3.69621
			TAP7	0.261254			GUA10	3.25761					GUA10	0.256956				GUA10	0.187835	4.69626
			TAP7	0.261254			GUA10	3.07717					GUA10	0.30834				GUA10	0.141583	3.53986
			TAP7	0.19594			GUA10	5.0004					GUA10	0.288515				GUA10	0.148756	3.71919
			TAP7	0.233262			GUA10	5.0004					GUA10	0.303131				GUA10	0.14519	3.63003
			TAP7	0.151527			GUA10	5.0004					GUA10	0.295864				GUA10	0.155012	3.8756
			GUA10	0.110649			GUA10	5.0004					GUA10	0.30535				GUA10	0.143231	3.58106
			GUA10	0.188552			GUA10	0					GUA10	0.241838				GUA10	0.151564	3.78939
			GUA10	0.0989111			GUA10	3.57779					GUA10	0.308853
			GUA10	0.165789			GUA10	3.47
			GUA10	0.228548			GUA10	2.22559
			GUA10	0.249767			GUA10	4.17
			GUA10	0.245032			GUA10	2.43189
			GUA10	0.247158			GUA10	2.20645
			GUA10	0.222834			GUA10	2.21609
			GUA10	0.148556			GUA10	2.44918
			GUA10	0.228269			GUA10	4.17
			GUA10	0.292775			GUA10	3.01
			GUA10	0.140024			GUA10	2.73298
			GUA10	0.124885			GUA10	2.76721
			GUA10	0.0874548			GUA10	2.71569
			GUA10	0.205425			GUA10	2.80471
			GUA10	0.15427			GUA10	2.28934
			GUA10	0.242044			GUA10	3.99337
			GUA10	0.229486			GUA10	3.63124
			GUA10	0.183151			GUA10	3.10906
			GUA10	0.203089			GUA10	2.95798
			GUA10	0.34			GUA10	4.50036
			GUA10	0.188552			GUA10	4.50036
			GUA10	0.22814			GUA10	4.25034
			GUA10	0.34			GUA10	4.06283
			GUA10	0.151986			GUA10	4.5837
			GUA10	0.169325			GUA10	4.83372
			GUA10	0.202712			GUA10	4.83372
			GUA10	0.118209			GUA10	4.50036
			GUA10	0.237884			GUA10	4.41702
			GUA10	0.200425			GUA10	4.50036
			GUA10	0.255299			GUA10	4.5837
			GUA10	0.179322			GUA10	4.80038
			GUA10	0.225185			GUA10	5.20042
			GUA10	0.215071			GUA10	4.80038
			GUA10	0.174052			GUA10	4.60037
			GUA10	0.247097			GUA10	3.7503
			GUA10	0.252816			GUA10	3.7503
			GUA10	0.280391			GUA10	3.7503
			GUA10	0.117645			GUA10	4.60037
			GUA10	0.174419			GUA10	4.50036
			GUA10	0.130627			GUA10	5.0004
			GUA10	0.184234			GUA10	5.0004
			GUA10	0.167156			GUA10	5.0004
			GUA10	0.167885			GUA10	5.0004
			GUA10	0.191942			GUA10	4.50036
			GUA10	0.125652			GUA10	4.25034
			GUA10	0.34			GUA10	5.0004
			GUA10	0.188222			GUA10	5.0004
			GUA10	0.216866			GUA10	5.0004
			GUA10	0.192875			GUA10	5.0004
			GUA10	0.212478
			GUA10	0.179415
			GUA10	0.292769
			GUA10	0.257901
			GUA10	0.243657
			GUA10	0.22409
			GUA10	0.231717
			GUA10	0.273227
			GUA10	0.24344
			GUA10	0.329775
			GUA10	0.372054
			GUA10	0.392347
			GUA10	0.392347
			GUA10	0.365289
			GUA10	0.358524
			GUA10	0.365289
			GUA10	0.372054
			GUA10	0.389642
			GUA10	0.393971
			GUA10	0.389642
			GUA10	0.40213
			GUA10	0.304407
			GUA10	0.284114
			GUA10	0.327823
			GUA10	0.373406
			GUA10	0.365289
			GUA10	0.405877
			GUA10	0.405877
			GUA10	0.378818
			GUA10	0.378818
			GUA10	0.340936
			GUA10	0.386395
			GUA10	0.454582
			GUA10	0.405877
			GUA10	0.405877
			GUA10	0.405877

## Sheet: TABLE 4 
			MALES (BROWN PUPAE)						FEMALES (BLACK PUPAE)																								RECOMBINANTES: HEMBRA EN PUPA CAFÉ
					% Emergence					% Emergence																				Cepa 1 = TBP7
				GUA10	92				GUA10	81																				Cepa2= Familia 10			CEPA	♀ en pupa café
				GUA10	91.67				GUA10	89																							1	4.58199
				GUA10	95				GUA10	92.33																							1	5.9761
				GUA10	95.33				GUA10	90																							1	4.28
				GUA10	87				GUA10	89																							1	4.55396
				GUA10	89				GUA10	90																							1	6.29115
				GUA10	97.33				GUA10	88																							1	13.179
				GUA10	90				GUA10	89																							1	20.8333
				GUA10	91				GUA10	90																							1	45.8333
				GUA10	97				GUA10	87																							1	2.7115
				GUA10	91.67				GUA10	89																							1	4.06977
				GUA10	89				GUA10	90																							1	5.18807
				GUA10	83				GUA10	90																							1	2.86848
				GUA10	94.67				GUA10	87																							1	7.73333
				GUA10	97				GUA10	94.67																							1	13.8298
				GUA10	97.67				GUA10	92.67																							1	30.5556
				GUA10	95				GUA10	87.67																							1	37.5
				GUA10	96.67				GUA10	94.67																							1	2.08597
				GUA10	95.33				GUA10	94.33																							1	2.7942
				GUA10	96				GUA10	86																							1	3.09144
				GUA10	95				GUA10	85.67																							1	4.37406
				GUA10	95.33				GUA10	89																							1	8.92642
				GUA10	93.67				GUA10	90																							1	20.6208
				GUA10	94.33				GUA10	85																							1	33.3333
				GUA10	93				GUA10	90																							1	7.59837
				GUA10	95				GUA10	92																							1	6.44362
				GUA10	96.33				GUA10	94.67																							1	5.48138
				GUA10	94.67				TAP7	81																							1	7.94425
				GUA10	88.8				TAP7	88																							1	12.2727
				TAP7	80				TAP7	87																							1	24.3523
				TAP7	76				TAP7	85																							1	52.9412
				TAP7	89				TAP7	80																							1	4.61073
				TAP7	87				TAP7	85																							1	4.58404
				TAP7	80				TAP7	80																							1	4.36316
				TAP7	69				TAP7	79																							1	9.09565
				TAP7	78				TAP7	79																							1	7.15976
				TAP7	76				TAP7	82																							1	17.046
				TAP7	78				TAP7	83																							1	47.7228
				TAP7	81				TAP7	78																							1	65.4762
				TAP7	80				TAP7	79																							1	2.94118
				TAP7	82				TAP7	80																							1	4.18251
				TAP7	81				TAP7	81																							1	3.72493
				TAP7	76				TAP7	78																							1	4.74669
				TAP7	77				TAP7	80																							1	4.28777
				TAP7	78				TAP7	78																							1	6.22182
				TAP7	77				TAP7	87																							1	18.6319
				TAP7	78				TAP7	80																							1	39.7129
				TAP7	78				TAP7	85																							1	6.4325
				TAP7	76				TAP7	83																							1	6.89004
				TAP7	79				TAP7	80																							1	7.15403
				TAP7	81				TAP7	80																							1	7.2856
				TAP7	80				TAP7	79																							1	10.1222
				TAP7	77				TAP7	82																							1	12.6971
				TAP7	76				TAP7	84																							1	10.8553
				TAP7	75																												1	22.619
				TAP7	81																												1	5.33333
				TAP7	79					FLYERS																							1	9.58722
				TAP7	76				GUA10	78.67																							1	7.68013
									GUA10	76																							1	7.65107
					FLYERS				GUA10	79																							1	6.23317
				GUA10	83				GUA10	89																							1	5.27651
				GUA10	86				GUA10	89																							1	4.98378
				GUA10	88				GUA10	82																							1	8.86228
				GUA10	84				GUA10	82																							1	8.70787
				GUA10	92.67				GUA10	77.67																							2	1.35501
				GUA10	85				GUA10	83.33																							2	1.96078
				GUA10	96.33				GUA10	86																							2	1.00756
				GUA10	85				GUA10	89																							2	0.645995
				GUA10	87				GUA10	78																							2	0.897666
				GUA10	85				GUA10	79.33																							2	0.68793
				GUA10	85				GUA10	84.67																							2	1.5688
				GUA10	94.33				GUA10	90																							2	3.0581
				GUA10	80				GUA10	77.33																							2	7.69231
				GUA10	91				GUA10	73.67																							2	1.65485
				GUA10	94.33				GUA10	76.67																							2	1.82482
				GUA10	94.33				GUA10	84.67																							2	2.43112
				GUA10	89				GUA10	76.67																							2	2.86205
				GUA10	77.33				GUA10	78.33																							2	2.45719
				GUA10	91.67				GUA10	78.33																							2	2.93388
				GUA10	94.67				GUA10	72.33																							2	3.73665
				GUA10	94.33				GUA10	91.33																							2	5.6338
				GUA10	93.67				GUA10	89.33																							2	0.862069
				GUA10	92.67				GUA10	80.33																							2	2.12202
				GUA10	92.33				GUA10	79																							2	0.8
				GUA10	92				TAP7	79																							2	1.78571
				GUA10	94				TAP7	80																							2	0.966406
				GUA10	94.33				TAP7	68																							2	1.65541
				GUA10	93				TAP7	72																							2	1.0279
				GUA10	89				TAP7	75																							2	2.19224
				TAP7	82				TAP7	80																							2	0
				TAP7	78				TAP7	81																							2	1.03627
				TAP7	81				TAP7	81																							2	0
				TAP7	80				TAP7	80																							2	0.97561
				TAP7	77				TAP7	78																							2	0.491266
				TAP7	76				TAP7	78																							2	0.161464
				TAP7	79				TAP7	77																							2	0.0852515
				TAP7	78				TAP7	80																							2	0.408831
				TAP7	80				TAP7	74																							2	1.23457
				TAP7	78				TAP7	72																							2	0.694444
				TAP7	81				TAP7	79																							2	0
				TAP7	76				TAP7	77																							2	0.268817
				TAP7	77				TAP7	80																							2	0.554785
				TAP7	78				TAP7	77																							2	0.190961
				TAP7	75				TAP7	80																							2	0.232019
				TAP7	80				TAP7	81																							2	0.211098
				TAP7	79				TAP7	82																							2	0.600601
				TAP7	78				TAP7	79																							2	0.884956
				TAP7	79				TAP7	75																							2	0
				TAP7	77				TAP7	77																							2	0.502513
				TAP7	80				TAP7	75																							2	0.259067
				TAP7	81				TAP7	72																							2	0.140647
				TAP7	82																												2	0.733138
				TAP7	81																												2	0.394633
				TAP7	79																												2	0.189681
				TAP7	80																												2	0.539291
				TAP7	76																												2	0.311526
				TAP7	76
				TAP7	80

## Sheet: TABLE 5 
											TREATMENT		% MATING (2:1 STRAIN). GUA10 vs WILD									TREATMENT	STRAIN	% MATING (2:1 STRAIN). TAP7 vs WILD
	STRAIN	% MATING (3:1)				RMPI					T5	CONTROL	14				RSI	STRAIN				T3	TAP7	10
	GUA10	2				GUA10	0.111111				T5	CONTROL	12				0.714286	TAP7				T3	TAP7	6
	GUA10	4				GUA10	0.4				T5	CONTROL	62				0.428571	TAP7				T3	TAP7	8
	GUA10	2				GUA10	0.666667				T5	CONTROL	64				0.444444	TAP7				T3	TAP7	4
	GUA10	36				GUA10	0.25				T5	CONTROL	86				0.333333	TAP7				T3	TAP7	36
	GUA10	24				GUA10	0.439024				T5	CONTROL	56				0.514286	TAP7				T3	TAP7	36
	GUA10	16				GUA10	0.255319				T5	CONTROL	46				0.473684	TAP7				T3	TAP7	38
	GUA10	30				GUA10	0.275862				T5	CONTROL	46				0.463415	TAP7				T3	TAP7	30
	GUA10	16				GUA10	0.375				T5	CONTROL	14				0.405405	TAP7				T3	TAP7	16
	GUA10	20				GUA10	0.25				T5	CONTROL	34				0.258065	TAP7				T3	TAP7	40
	GUA10	28				GUA10	0.25641				T5	CONTROL	22				0.487805	TAP7				T3	TAP7	34
	GUA10	36				GUA10	0.411765				T4	GUA10	6				0.708333	TAP7				T3	TAP7	22
	GUA10	26				GUA10	0.545455				T4	GUA10	12				0.5	TAP7				T3	TAP7	36
	GUA10	26				GUA10	0.65				T4	GUA10	8				0.62069	TAP7				T3	TAP7	24
	GUA10	16				GUA10	0.40625				T4	GUA10	8				0.631579	TAP7				T3	TAP7	30
	GUA10	28				GUA10	0.266667				T4	GUA10	32				0.681818	TAP7				T3	TAP7	38
	GUA10	16				GUA10	0.451613				T4	GUA10	34				0.904762	TAP7				T3	TAP7	20
	GUA10	18				GUA10	0.533333				T4	GUA10	44				0.526316	TAP7				T3	TAP7	14
	GUA10	6				GUA10	0.529412				T4	GUA10	48				0.466667	TAP7				T3	TAP7	22
	GUA10	12				GUA10	0.5				T4	GUA10	52				0.578947	TAP7				T3	TAP7	14
	GUA10	20				GUA10	0.375				T4	GUA10	30				0.7	TAP7				T3	TAP7	12
	TAP7	4				GUA10	0.4				T4	GUA10	42				0.375	TAP7				T3	TAP7	10
	TAP7	2				GUA10	0.5				T4	GUA10	46				0.625	TAP7				T3	WILD	4
	TAP7	2				TAP7	0.222222				T4	GUA10	30				0.75	GUA10				T3	WILD	8
	TAP7	18				TAP7	0.2				T4	GUA10	58				0.75	GUA10				T3	WILD	10
	TAP7	38				TAP7	0.333333				T4	GUA10	36				0.8	GUA10				T3	WILD	8
	TAP7	20				TAP7	0.25				T4	GUA10	46				0.571429	GUA10				T3	WILD	34
	TAP7	22				TAP7	0.219512				T4	GUA10	32				0.571429	GUA10				T3	WILD	40
	TAP7	24				TAP7	0.404255				T4	GUA10	22				0.459459	GUA10				T3	WILD	44
	TAP7	26				TAP7	0.344828				T4	GUA10	30				0.52381	GUA10				T3	WILD	44
	TAP7	24				TAP7	0.275				T4	GUA10	32				0.631579	GUA10				T3	WILD	46
	TAP7	20				TAP7	0.375				T4	GUA10	20				0.553191	GUA10				T3	WILD	42
	TAP7	12				TAP7	0.333333				T4	GUA10	8				0.441176	GUA10				T3	WILD	14
	TAP7	18				TAP7	0.352941				T4	WILD	2				0.75	GUA10				T3	WILD	22
	TAP7	26				TAP7	0.30303				T4	WILD	4				0.741935	GUA10				T3	WILD	22
	TAP7	28				TAP7	0.3				T4	WILD	2				0.714286	GUA10				T3	WILD	14
	TAP7	4				TAP7	0.28125				T4	WILD	6				0.828571	GUA10				T3	WILD	14
	TAP7	8				TAP7	0.433333				T4	WILD	24				0.782609	GUA10				T3	WILD	4
	TAP7	6				TAP7	0.451613				T4	WILD	40				0.851852	GUA10				T3	WILD	18
	TAP7	8				TAP7	0.133333				T4	WILD	40				0.8	GUA10				T3	WILD	16
	TAP7	16				TAP7	0.235294				T4	WILD	28				0.916667	GUA10				T3	WILD	16
	WILD	12				TAP7	0.5				T4	WILD	42				0.681818	GUA10				T3	WILD	6
	WILD	4				TAP7	0.375				T4	WILD	38				0.8	GUA10				T3	WILD	20
	WILD	4				TAP7	0.266667				T4	WILD	14				0.714286	GUA10				T3	WILD	6
	WILD	28				TAP7	0.4				T4	WILD	16				0.333333	GUA10				T5	CONTROL	14
	WILD	32									T4	WILD	12									T5	CONTROL	12
	WILD	22									T4	WILD	12									T5	CONTROL	62
	WILD	28									T4	WILD	10									T5	CONTROL	64
	WILD	24									T4	WILD	8									T5	CONTROL	86
	WILD	32									T4	WILD	8									T5	CONTROL	56
	WILD	16									T4	WILD	2									T5	CONTROL	46
	WILD	10									T4	WILD	14									T5	CONTROL	46
	WILD	2									T4	WILD	8									T5	CONTROL	14
	WILD	20									T4	WILD	8									T5	CONTROL	34
	WILD	18									T4	WILD	16									T5	CONTROL	22
	WILD	6
	WILD	10
	WILD	8
	WILD	4
	WILD	10
	WILD	4
	CONTROL	20
	CONTROL	18
	CONTROL	76
	CONTROL	100
	CONTROL	82
	CONTROL	54
	CONTROL	66
	CONTROL	64
	CONTROL	28
	CONTROL	30
	CONTROL	26

## Sheet: FIGURE 1
											SAMPLES FROM LARGE SCALE REARING CONDITIONS
												Total number of pupae analyzed		RECOMBINANTS OBSERVED (%)
											GENERATION	BROWN	BLACK	MALE IN BLACK PUPAE	FEMALE IN BROWN PUPAE
											1	2166	2256	0	0
											2	2702	2511	0	0
											3	3613	3593	0	0
											4	3414	3408	0	0
											5	3510	3208	0	0
											6	6278	3665	0	0
											7	3833	3829	0	0
											8	4738	3989	0	0
											9	5340	4896	0	0.096
											10	6523	7200	0	0.31
											11	6432	5897	0	0.365
											12	10200	9369	0	0.578
											13	7450	7120	0	1.752
			SAMPLES TAKEN FROM SMALL SCALE REARING CONDITIONS
				% EGG HATCH		Total number of pupae analyzed		RECOMBINANTS OBSERVED (%)
			Generacion	MALES	FEMALES	BROWN	BLACK	MALE IN BLACK PUPAE	FEMALE IN BROWN PUPAE
			1	96.3111	83.4671	1003	1246	0	0
			2	90.4557	80.6931	1163	1010	0	0
			3	91.6139	75	1264	1072	0	0
			4	93.5577	76.8936	1040	1307	0	0
			5	94.2857	87.75	1260	1200	0	0
			6	97.639	92.4494	1313	1086	0	0
			7	94.7129	90.137	1097	1095	0	0
			8	95.2263	89.6364	1215	1100	0	0
			9	94.1016	86.9744	1102	1213	0	0
			10	95.5446	84.7426	1010	1088	0	0
			11	88.4695	87.234	1457	1175	0	0
			12	96.069	81.0582	1043	945	0	0
			13	90.9314	77.3878	1224	1225	0.210526	0				Generación	Without Filtering	With filtering
			14	94.9047	74.5492	2414	2440	0.10983	0				1	0	0
			15	90.404	88.254	1188	1260	0.0899281	0				2	0	0
			16	91.3013	70.8333	1414	1440	0.0980392	0				3	0	0
			17	96.5881	88.7511	1231	1129	0.0998004	0				4	0	0
			18	93.6631	91.4565	1294	1229	0.243506	0				5	0	0
			19	88.6333	88.8479	1478	1354	0.332502	0				6	0	0
			20	95.2239	91.85	1340	1227	0.354925	0				7	0	0
			21	87.1674	71.2007	1278	1191	0.352526	0				8	0	0
			22	99.5029	83.6515	1207	1205	0.296736	0				9	0.096	0
			23	97.235	90.0886	1302	1241	0.445236	0				10	0.31	0
			24	92.016	65.1913	1002	1333	0.572082	0				11	0.365	0
			25	95	61.2903	1000	1395	0.584795	0				12	0.578	0
			26	96.2052	74.3193	1423	1616	1.71849	0				13	1.752	0
			27	92.6428	93.3929	2433	1680	1.78458	0

## Sheet: FIGURE 2
		SUMARY
			Test with 1000 eggs per replicate
			January	feb - march	April-May	May-June	July-Augost	Sep- oct	Nov-December	January-Februa
Generation	Units	Generation	21	22	23	24	25	26	27	28
GUA10	1000 eggs	Average	315	359	460	459	410	438	450	437
		SD	55	38	7	3	43	37	36	27
TAP7	1000 egs	Average	232	301	347	340	323	328	372	375
		SD	8	23	36	22	38	29	26	22
															GUA10 = 1
															TAP7 = 2
														RAW DATA
														month	strain	Generation	# pupa recovery
															1	21	379
														January	1	21	283
														January	1	21	284
														January	1	22	399
														feb - march	1	22	354						GENERATION 21								GENERATION 22
														feb - march	1	22	323		strain	Generation	# pupa recovery
														feb - march	1	23	462		1	21	379
														April-May	1	23	466		1	21	283
														April-May	1	23	453		1	21	284
														April-May	1	24	456		2	21	234
														May-June	1	24	462		2	21	224
														May-June	1	24	460		2	21	239
														May-June	1	24	458
														May-June	1	25	468
														July-Augost	1	25	414
														July-Augost	1	25	370		1	22	399
														July-Augost	1	25	389		1	22	354
														July-Augost	1	26	470		1	22	323
														Sep- oct	1	26	430		2	22	326
														Sep- oct	1	26	463		2	22	296
														Sep- oct	1	27	417		2	22	281
														Nov-December	1	27	445
														Nov-December	1	27	489
														Nov-December	1	28	439
														January-Februa	1	28	462		1	23	462
														January-Februa	1	28	399		1	23	466
														January-Februa	1	28	447		1	23	453
														January-Februa	2	21	234		2	23	333		GENERATION 23								GENERATION 24
														January	2	21	224		2	23	388
														January	2	21	239		2	23	320
														January	2	22	326
														feb - march	2	22	296
														feb - march	2	22	281		1	24	456
														feb - march	2	23	333		1	24	462
														April-May	2	23	388		1	24	460
														April-May	2	23	320		1	24	458
														April-May	2	24	322		2	24	322
														May-June	2	24	319		2	24	319
														May-June	2	24	358		2	24	358
														May-June	2	24	360		2	24	360
														May-June	2	25	273
														July-Augost	2	25	365
														July-Augost	2	25	324		1	25	468
														July-Augost	2	25	330		1	25	414
														July-Augost	2	26	297		1	25	370		GENERATION 25
														Sep- oct	2	26	332		1	25	389										GENERATION 26
														Sep- oct	2	26	354		2	25	273
														Sep- oct	2	27	345		2	25	365
														Nov-December	2	27	375		2	25	324
														Nov-December	2	27	396		2	25	330
														Nov-December	2	28	383
														January-Februa	2	28	387
														January-Februa	2	28	347		1	26	451
														January-Februa	2	28	381		1	26	425
														January-Februa					1	26	438
																			2	26	297
																			2	26	332
																			2	26	354
																			1	27	417
																			1	27	445		GENERATION 27
																			1	27	489										GENERATION 28
																			2	27	345
																			2	27	375
																			2	27	396
																			1	28	439
																			1	28	462
																			1	28	399
																			1	28	447
																			2	28	383
																			2	28	387
																			2	28	347
																			2	28	381

## Sheet: Figura 3
	STRAIN	DOSE	% EGG HATCH	% STERILITY
	GUA10	0	91.1076	8.89236
	GUA10	0	93.3702	6.62983
	GUA10	0	93.4921	6.50794			Dosis	% Eclosión		E.E.	% esterilidad
	GUA10	0	93.3744	6.62558	15.56	84.44	0 Gy	80.47		0.48	19.53	23.96
	GUA10	0	93.3442	6.65584	80.1	19.9	20 Gy	17.54		0.51	82.46	96.01
	GUA10	0	92	8	92.56	7.44	40 Gy	7.31		0.49	92.69	99.11
	GUA10	0	91.5385	8.46154	98.02	1.98	60 Gy	1.81		0.5	98.19	99.8
	GUA10	0	72.1591	27.8409	99.36	0.64	80 Gy	0.95		0.45	99.05	99.97
	GUA10	0	79.1322	20.8678							SS	13.9
	GUA10	0	71.8821	28.1179
	GUA10	0	89.4643	10.5357			SS		Sterilidad (%)		SD
	GUA10	0	87.4352	12.5648			0 Gy	23.96	15.56a		6.96308
	GUA10	0	91.4516	8.54839			20 Gy	96.01	80.10b		5.9412
	GUA10	0	87.4608	12.5392			40 Gy	99.11	92.56c		4.64173
	GUA10	0	89.3713	10.6287			60 Gy	99.8	98.02d		1.34075
	GUA10	0	89.6861	10.3139			80 Gy	99.97	99.36d		0.785181
	GUA10	0	86.4173	13.5827
	GUA10	0	84.2857	15.7143
	GUA10	0	75	25
	GUA10	0	69.6056	30.3944
	GUA10	0	87.7273	12.2727
	GUA10	0	84.6457	15.3543
	GUA10	0	87.3162	12.6838
	GUA10	0	87.2757	12.7243
	GUA10	0	85.2596	14.7404
	GUA10	0	84.7039	15.2961
	GUA10	0	81.8868	18.1132
	GUA10	0	73.0469	26.9531
	GUA10	0	80.25	19.75
	GUA10	0	75	25
	GUA10	0	87.5676	12.4324
	GUA10	0	85.3249	14.6751
	GUA10	0	76.087	23.913
	GUA10	0	85.2665	14.7335
	GUA10	0	74.1848	25.8152				Dosis		Sterilidad (%)
	GUA10	0	79.9682	20.0318				0	15.56	15.56a
	GUA10	0	76.3333	23.6667				20	80.1	80.10a
	GUA10	0	82.0856	17.9144				40	92.56	92.56b
	GUA10	0	83.6	16.4				60	98.02	98.02c
	GUA10	0	72.9216	27.0784				80	99.36	99.36b
	GUA10	0	90.9375	9.0625
	GUA10	0	91.2951	8.70488
	GUA10	0	92.1053	7.89474
	GUA10	0	90.0974	9.9026
	GUA10	0	92.1111	7.88889
	GUA10	0	91.2	8.8
	GUA10	0	86.7308	13.2692
	GUA10	0	85.3955	14.6045
	GUA10	0	82.2581	17.7419	AVERAGE	SD
	GUA10	0	72.9437	27.0563	15.4579	6.96308
	GUA10	20	38.4529	61.5471
	GUA10	20	34.6582	65.3418
	GUA10	20	25.5137	74.4863
	GUA10	20	23.9095	76.0905
	GUA10	20	22.5908	77.4092
	GUA10	20	23.4637	76.5363
	GUA10	20	15.4348	84.5652
	GUA10	20	17.5966	82.4034
	GUA10	20	13.4969	86.5031
	GUA10	20	13.6364	86.3636
	GUA10	20	32.2129	67.7871
	GUA10	20	26.8446	73.1554
	GUA10	20	23.1827	76.8173
	GUA10	20	10.2941	89.7059
	GUA10	20	18.3639	81.6361
	GUA10	20	16.4804	83.5196
	GUA10	20	21.5686	78.4314
	GUA10	20	14.5914	85.4086
	GUA10	20	13.9485	86.0515
	GUA10	20	16.2736	83.7264
	GUA10	20	27.9046	72.0954
	GUA10	20	21.6833	78.3167
	GUA10	20	22.2222	77.7778
	GUA10	20	19.7472	80.2528
	GUA10	20	20.8333	79.1667
	GUA10	20	11.1111	88.8889
	GUA10	20	17.5806	82.4194
	GUA10	20	16.5094	83.4906
	GUA10	20	18.5096	81.4904
	GUA10	20	15.9794	84.0206
	GUA10	20	25.1366	74.8634
	GUA10	20	15.9558	84.0442
	GUA10	20	20.915	79.085
	GUA10	20	12.9794	87.0206
	GUA10	20	21.7532	78.2468
	GUA10	20	9.43396	90.566
	GUA10	20	14.0078	85.9922
	GUA10	20	15.2284	84.7716
	GUA10	20	17.381	82.619
	GUA10	20	15.212	84.788
	GUA10	20	21.1538	78.8462
	GUA10	20	27.3743	72.6257
	GUA10	20	24.2038	75.7962
	GUA10	20	19.7461	80.2539
	GUA10	20	21.8623	78.1377
	GUA10	20	24.7159	75.2841
	GUA10	20	19.1406	80.8594
	GUA10	20	20.2046	79.7954
	GUA10	20	17.9592	82.0408	AVERAGE	SD
	GUA10	20	15.9091	84.0909	80.1026	5.9412
	GUA10	40	10.3831	89.6169
	GUA10	40	11.646	88.354
	GUA10	40	6.48801	93.512
	GUA10	40	6.25	93.75
	GUA10	40	4.59418	95.4058
	GUA10	40	4.0625	95.9375
	GUA10	40	2.33415	97.6658
	GUA10	40	1.17845	98.8215
	GUA10	40	1.90024	98.0998
	GUA10	40	2.77136	97.2286
	GUA10	40	13.981	86.019
	GUA10	40	10.906	89.094
	GUA10	40	5.6686	94.3314
	GUA10	40	9.29577	90.7042
	GUA10	40	7.60402	92.396
	GUA10	40	5.20305	94.797
	GUA10	40	3.69318	96.3068
	GUA10	40	2.89116	97.1088
	GUA10	40	2.55319	97.4468
	GUA10	40	3.23326	96.7667
	GUA10	40	15.9211	84.0789
	GUA10	40	13.3234	86.6766
	GUA10	40	9.89446	90.1055
	GUA10	40	9.43912	90.5609
	GUA10	40	9.14286	90.8571
	GUA10	40	6.621	93.379
	GUA10	40	6.6879	93.3121
	GUA10	40	6.6	93.4
	GUA10	40	3.47826	96.5217
	GUA10	40	2.85036	97.1496
	GUA10	40	10.1282	89.8718
	GUA10	40	10.0464	89.9536
	GUA10	40	12.0879	87.9121
	GUA10	40	11.0215	88.9785
	GUA10	40	10.8757	89.1243
	GUA10	40	5.79096	94.209
	GUA10	40	6.22222	93.7778
	GUA10	40	3.68421	96.3158
	GUA10	40	2.25	97.75
	GUA10	40	1.80412	98.1959
	GUA10	40	23.6034	76.3966
	GUA10	40	15.2284	84.7716
	GUA10	40	12.9134	87.0866
	GUA10	40	9.98532	90.0147
	GUA10	40	13.4281	86.5719
	GUA10	40	7.10059	92.8994
	GUA10	40	5.7423	94.2577
	GUA10	40	4.22265	95.7774
	GUA10	40	3.0303	96.9697	AVERAGE	SD
	GUA10	40	2.47525	97.5248	92.5553	4.64173
	GUA10	60	4.15879	95.8412
	GUA10	60	3.125	96.875
	GUA10	60	2.67296	97.327
	GUA10	60	1.31772	98.6823
	GUA10	60	1.74603	98.254
	GUA10	60	1.52838	98.4716
	GUA10	60	0.925926	99.0741
	GUA10	60	1.20968	98.7903
	GUA10	60	0.925926	99.0741
	GUA10	60	0.700935	99.2991
	GUA10	60	4.16667	95.8333
	GUA10	60	3.01205	96.988
	GUA10	60	3.22581	96.7742
	GUA10	60	1.97694	98.0231
	GUA10	60	1.68067	98.3193
	GUA10	60	1.62162	98.3784
	GUA10	60	1.11607	98.8839
	GUA10	60	0.841751	99.1582
	GUA10	60	1.00503	98.995
	GUA10	60	1.24378	98.7562
	GUA10	60	5.07246	94.9275
	GUA10	60	3.40909	96.5909
	GUA10	60	2.15343	97.8466
	GUA10	60	2.22531	97.7747
	GUA10	60	1.61725	98.3827
	GUA10	60	1.47059	98.5294
	GUA10	60	0.837989	99.162
	GUA10	60	0.787402	99.2126
	GUA10	60	0.990099	99.0099
	GUA10	60	0.945626	99.0544
	GUA10	60	4.43182	95.5682
	GUA10	60	2.09268	97.9073
	GUA10	60	2.54351	97.4565
	GUA10	60	2.07523	97.9248
	GUA10	60	1.11266	98.8873
	GUA10	60	1.74419	98.2558
	GUA10	60	0.966851	99.0331
	GUA10	60	1.2605	98.7395
	GUA10	60	1.2959	98.7041
	GUA10	60	1.01833	98.9817
	GUA10	60	7.31707	92.6829
	GUA10	60	3.36323	96.6368
	GUA10	60	2.63158	97.3684
	GUA10	60	2.78232	97.2177
	GUA10	60	1.92678	98.0732
	GUA10	60	1.69753	98.3025
	GUA10	60	0.454545	99.5455
	GUA10	60	0.591716	99.4083
	GUA10	60	0.922509	99.0775	AVERAGE	SD
	GUA10	60	0.811359	99.1886	98.025	1.34075
	GUA10	80	2.2351	97.7649
	GUA10	80	0.967742	99.0323
	GUA10	80	0.581395	99.4186
	GUA10	80	1.14123	98.8588
	GUA10	80	0.782473	99.2175
	GUA10	80	1.02339	98.9766
	GUA10	80	0.75188	99.2481
	GUA10	80	0.535714	99.4643
	GUA10	80	0.393701	99.6063
	GUA10	80	0.468384	99.5316
	GUA10	80	1.46341	98.5366
	GUA10	80	0.206612	99.7934
	GUA10	80	0.152439	99.8476
	GUA10	80	0.284495	99.7155
	GUA10	80	0.151286	99.8487
	GUA10	80	0.174825	99.8252
	GUA10	80	0.378788	99.6212
	GUA10	80	0.268817	99.7312
	GUA10	80	0.318471	99.6815
	GUA10	80	0.303951	99.696
	GUA10	80	2.89352	97.1065
	GUA10	80	0.78125	99.2188
	GUA10	80	0.740741	99.2593
	GUA10	80	0.872093	99.1279
	GUA10	80	0.314961	99.685
	GUA10	80	0.388601	99.6114
	GUA10	80	0	100
	GUA10	80	0.255102	99.7449
	GUA10	80	0	100
	GUA10	80	0.262467	99.7375
	GUA10	80	0.882353	99.1176
	GUA10	80	1.14379	98.8562
	GUA10	80	0.539568	99.4604
	GUA10	80	0.721501	99.2785
	GUA10	80	0.156006	99.844
	GUA10	80	0.141243	99.8588
	GUA10	80	0	100
	GUA10	80	0.367647	99.6324
	GUA10	80	0.625	99.375
	GUA10	80	0.277778	99.7222
	GUA10	80	0.840336	99.1597
	GUA10	80	0.431034	99.569
	GUA10	80	0.689655	99.3103
	GUA10	80	0.517241	99.4828
	GUA10	80	1.83824	98.1618
	GUA10	80	0.386598	99.6134
	GUA10	80	0.627943	99.3721
	GUA10	80	0.271739	99.7283
	GUA10	80	4.54545	95.4545	AVERAGE	SD
	GUA10	80	0.234192	99.7658	99.3134	0.785181

## Sheet: FIGURE 4
				TAP7														GUA10
																														SIZE 4
				SIZE 4	REP 1	REP 2	REP 3	REP 4	REP 5	REP 6	REP 7	REP 8	REP 9	AVERAGE			SIZE 4	REP 1	REP 2	REP 3	REP 4	REP 5	REP 6	REP 7	REP 8	REP 9	AVERAGE			TAP7	GUA10
				DAY 1	0.9975	1	1	0.9975	1	1	0.9975	1	1	0.999167			DAY 1	1	1	1	1	1	1	1	1	1	1		1	0.999167	1
				DAY 2	0.9925	0.9975	0.995	0.9925	0.9975	0.9925	0.9925	0.9975	0.9925	0.994444			DAY 2	0.99	1	1	1	1	0.9975	1	1	0.9975	0.998333		2	0.994444	0.998333
				DAY 3	0.985	0.9875	0.98	0.985	0.9675	0.9625	0.985	0.9675	0.9625	0.975833			DAY 3	0.9675	0.9925	0.9825	0.99	0.9925	0.9675	0.99	0.9925	0.9675	0.9825		3	0.975833	0.9825
				DAY 4	0.9475	0.8725	0.9	0.9475	0.7475	0.825	0.9475	0.7475	0.825	0.862222			DAY 4	0.86	0.8925	0.875	0.9275	0.8825	0.87	0.9275	0.8825	0.87	0.8875		4	0.862222	0.8875
				DAY 5	0.7625	0.565	0.6375	0.7625	0.34	0.515	0.7625	0.34	0.515	0.577778			DAY 5	0.6	0.6125	0.63	0.7	0.5875	0.62	0.7	0.5875	0.62	0.628611		5	0.577778	0.628611
				DAY 6	0.4075	0.24	0.2775	0.4075	0.0725	0.2025	0.4075	0.0725	0.2025	0.254444			DAY 6	0.29	0.2675	0.3175	0.3375	0.2575	0.2725	0.3375	0.2575	0.2725	0.29		6	0.254444	0.29
				DAY 7	0.115	0.0725	0.0625	0.115	0.015	0.0525	0.115	0.015	0.0525	0.0683333			DAY 7	0.0725	0.055	0.0825	0.095	0.08	0.0625	0.095	0.08	0.0625	0.0761111		7	0.0683333	0.0761111
				DAY 8	0.0125	0.015	0.0075	0.0125	0.0075	0.01	0.0125	0.0075	0.01	0.0105556			DAY 8	0	0	0.0025	0.03	0.03	0.01	0.03	0.03	0.01	0.0158333		8	0.0105556	0.0158333
				DAY 9	0	0	0	0	0.0025	0	0	0.0025	0	0.000555556			DAY 9	0	0	0	0.01	0.01	0	0.01	0.01	0	0.00444444		9	0.000555556	0.00444444
									0			0		0			DAY 10				0	0		0	0		0		10		0
				SIZE 5	REP 1	REP 2	REP 3	REP 4	REP 5	REP 6	REP 7	REP 8	REP 9	AVERAGE			SIZE 5	REP 1	REP 2	REP 3	REP 4	REP 5	REP 6	REP 7	REP 8	REP 9	AVERAGE			SIZE 5
				DAY 1	1	0.9975	0.9975	0.995	1	1	0.995	1	1	0.998333			DAY 1	1	1	1	1	1	1	1	1	1	1			TAP7	GUA10
				DAY 2	1	0.9925	0.9925	0.985	1	0.9975	0.985	1	0.9975	0.994444			DAY 2	0.9925	1	0.9925	1	0.995	1	1	0.995	1	0.997222			0.998333	1
				DAY 3	1	0.99	0.9625	0.955	0.9875	0.95	0.955	0.9875	0.95	0.970833			DAY 3	0.975	0.9925	0.975	0.9925	0.9575	0.98	0.9925	0.9575	0.98	0.978056			0.994444	0.997222
				DAY 4	0.9225	0.9425	0.8425	0.75	0.8475	0.73	0.75	0.8475	0.73	0.818056			DAY 4	0.8	0.9	0.9	0.8925	0.8	0.8325	0.8925	0.8	0.8325	0.85			0.970833	0.978056
				DAY 5	0.6575	0.73	0.5775	0.3575	0.505	0.3575	0.3575	0.505	0.3575	0.489444			DAY 5	0.4075	0.6175	0.655	0.6075	0.4725	0.535	0.6075	0.4725	0.535	0.545556			0.818056	0.85
				DAY 6	0.2975	0.395	0.2575	0.08	0.1725	0.0875	0.08	0.1725	0.0875	0.181111			DAY 6	0.1075	0.275	0.3175	0.27	0.155	0.2675	0.27	0.155	0.2675	0.231667			0.489444	0.545556
				DAY 7	0.0625	0.1425	0.0625	0.0075	0.0325	0.0075	0.0075	0.0325	0.0075	0.0402778			DAY 7	0.0225	0.085	0.1	0.075	0.025	0.1225	0.075	0.025	0.1225	0.0725			0.181111	0.231667
				DAY 8	0	0.03	0.0075	0	0.005	0	0	0.005	0	0.00527778			DAY 8	0.005	0.02	0.02	0.0125	0.005	0.05	0.0125	0.005	0.05	0.02			0.0402778	0.0725
				DAY 9	0	0	0	0	0		0	0		0			DAY 9	0	0	0	0	0	0.0125	0	0	0.0125	0.00277778			0.00527778	0.02
																	DAY 10						0			0	0			0	0.00277778
				SIZE 6	REP 1	REP 2	REP 3	REP 4	REP 5	REP 6	REP 7	AVERAGE					SIZE 6	REP 1	REP 2	REP 3	REP 4	REP 5	REP 6	REP 7	AVERAGE						0
				DAY 1	1	1	1	1	0.9925	1	0.9925	0.997857					DAY 1	0.995	0.9975	1	0.985	1	0.985	1	0.994643					SIZE 6
				DAY 2	1	0.9925	0.9975	0.9975	0.99	0.9975	0.99	0.995					DAY 2	0.985	0.99	1	0.9625	0.9825	0.9625	0.9825	0.980714					TAP7	GUA10
				DAY 3	0.9975	0.9775	0.9925	0.95	0.975	0.95	0.975	0.973929					DAY 3	0.97	0.9725	1	0.93	0.9375	0.93	0.9375	0.953929					0.997857	0.994643
				DAY 4	0.91	0.95	0.93	0.73	0.8025	0.73	0.8025	0.836429					DAY 4	0.7725	0.8275	0.915	0.725	0.8175	0.725	0.8175	0.8					0.995	0.980714
				DAY 5	0.655	0.805	0.685	0.3575	0.425	0.3575	0.425	0.53					DAY 5	0.3575	0.4775	0.62	0.3275	0.6	0.3275	0.6	0.472857					0.973929	0.953929
				DAY 6	0.355	0.48	0.3225	0.0875	0.1175	0.0875	0.1175	0.223929					DAY 6	0.0725	0.1475	0.2575	0.0675	0.41	0.0675	0.41	0.204643					0.836429	0.8
				DAY 7	0.1475	0.1625	0.0825	0.0075	0.0175	0.0075	0.0175	0.0632143					DAY 7	0.0075	0.0175	0.065	0.0125	0.265	0.0125	0.265	0.0921429					0.53	0.472857
				DAY 8	0.035	0.0225	0.01	0	0.0025	0	0.0025	0.0103571					DAY 8	0	0	0.0125	0.0025	0.11	0.0025	0.11	0.0339286					0.223929	0.204643
				DAY 9	0	0	0	0	0	0	0	0					DAY 9			0	0	0.0175	0	0.0175	0.007					0.0632143	0.0921429
				SIZE 7	REP 1	REP 2	REP 3	REP 4	REP 5	REP 6	REP 7	AVERAGE					DAY 10					0		0	0					0.0103571	0.0339286
				DAY 1	1	0.9975	0.9975	0.9925	1	0.9925	1	0.997143					SIZE 7	REP 1	REP 2	REP 3	REP 4	REP 5	REP 6	REP 7	AVERAGE					0	0.007
				DAY 2	1	0.9925	0.9925	0.96	1	0.96	1	0.986429					DAY 1	1	1	1	1	0.9925	1	0.9925	0.997857						0
				DAY 3	1	0.99	0.99	0.9075	0.9825	0.9075	0.9825	0.965714					DAY 2	0.9975	1	1	1	0.9675	1	0.9675	0.990357					SIZE 7
				DAY 4	0.9625	0.92	0.9675	0.7825	0.82	0.7825	0.82	0.865					DAY 3	0.975	0.995	0.9975	0.9925	0.895	0.9925	0.895	0.963214					TAP7	GUA10
				DAY 5	0.765	0.675	0.785	0.495	0.47	0.495	0.47	0.593571					DAY 4	0.8025	0.9225	0.945	0.885	0.7075	0.885	0.7075	0.836429					0.997143	0.997857
				DAY 6	0.4	0.325	0.4225	0.195	0.165	0.195	0.165	0.266786					DAY 5	0.4425	0.6775	0.74	0.57	0.375	0.57	0.375	0.535714					0.986429	0.990357
				DAY 7	0.105	0.0775	0.1325	0.06	0.0375	0.06	0.0375	0.0728571					DAY 6	0.145	0.3325	0.3925	0.2175	0.095	0.2175	0.095	0.213571					0.965714	0.963214
				DAY 8	0.0075	0.0025	0.0225	0.0175	0.005	0.0175	0.005	0.0110714					DAY 7	0.0325	0.0975	0.1075	0.0575	0.0075	0.0575	0.0075	0.0525					0.865	0.836429
				DAY 9	0	0	0	0	0	0	0	0					DAY 8	0.005	0.015	0.0075	0.0225	0.0025	0.0225	0.0025	0.0110714					0.593571	0.535714
																	DAY 9	0	0	0	0.005	0	0.005	0	0.00142857					0.266786	0.213571
																	DAY 10				0		0		0					0.0728571	0.0525
																														0.0110714	0.0110714
																														0	0.00142857
																															0
